# Supplementary material for: Impact of Combined Exposure to Copper Nanoparticles, Copper Oxide Nanoparticles, and Pesticides on the Metabolic Activity of Nitrobacter winogradskyi
Source: Int J Mol Sci. 2025 Jul 2;26(13):6391. doi: 10.3390/ijms26136391 (PMC12249886; doi:10.3390/ijms26136391)
Supplement: Supplementary file 1 [file ijms-26-06391-s001.zip]

Archive with 1 entries (1 files):
- ijms-3714703-supplementary.pdf
